# Supplementary material for: Alpha-Germanium Nanolayers for High-Performance Li-ion Batteries
Source: Nanomaterials (Basel). 2022 Oct 26;12(21):3760. doi: 10.3390/nano12213760 (PMC9655185; doi:10.3390/nano12213760)
Supplement: Supplementary file 1 [file nanomaterials-12-03760-s001.zip]

Archive with 1 entries (1 files):
- nanomaterials-1991521-supplementary.pdf
